# Supplementary material for: Is increased mutation driving genetic diversity in dogs within the Chornobyl exclusion zone?
Source: PLoS One. 2024 Dec 27;19(12):e0315244. doi: 10.1371/journal.pone.0315244 (PMC11676578; doi:10.1371/journal.pone.0315244)
Supplement: S1 Table — Included are the 44 loci used for analysis and represented in order in S1 Fig. (XLSX) [file pone.0315244.s002.xlsx]

## Sheet: regions.bed
CHROM	START	END	MOTIF_LEN	MOTIF	NAME
AAEX03019691.1	24711	24758	2	TG	AHTh260
CM000001.3	66514674	66514711	2	tg	AHT117CFA
CM000002.3	60123098	60123140	2	CA	FH2848
CM000005.3	74481827	74481846	2	ac	FH3113
CM000006.3	7472855	7472887	2	CA	AHTh171
CM000007.3	26626304	26626339	2	CA	REN162C04
CM000008.3	18469192	18469259	4	gaaa	PEZ11
CM000010.3	60043899	60043949	4	gaaa	VGL1063
CM000010.3	66783564	66783591	2	TG	INU055
CM000011.3	2826286	2826320	2	TG	AHT137
CM000011.3	38507948	38507996	2	TG	INU030
CM000012.3	59674471	59674511	2	TG	FH2054
CM000012.3	21279699	21279769	4	tcta	FH2054
CM000013.3	48688996	48689041	2	TG	AHT121
CM000013.3	55219604	55219635	2	ac	C13.900
CM000013.3	8082748	8082787	4	ggaa	ANGTP1
CM000013.3	8082789	8082852	4	gaaa	FH2561
CM000015.3	38200505	38200569	4	tttc	VGL1541
CM000015.3	23092598	23092634	2	CA	REN247M23
CM000016.3	3488993	3489071	4	gaaa	VGL1606
CM000018.3	25430475	25430549	4	tttc	VGL1828
CM000018.3	18085884	18085925	2	TG	REN54P11
CM000020.3	6286624	6286670	4	tcta	VGL2009
CM000021.3	33485045	33485102	4	gaaa	VGL2136
CM000021.3	45907475	45907514	2	CA	INRA021
CM000022.3	49604523	49604562	2	TG	CXX0279
CM000022.3	5682597	5682632	2	tg	C22.763
CM000023.3	8266738	8266776	2	TG	AHTk253
CM000023.3	8438498	8438540	4	taaa	SCNA10
CM000024.3	6198602	6198678	4	tttc	VGL2409
CM000024.3	45560041	45560070	2	tg	CDH4
CM000026.3	10792287	10792319	2	TG	AHTk211
CM000027.3	25279041	25279079	4	taaa	ABC9TETRA
CM000029.3	15214048	15214106	4	taga	VGL2918
CM000029.3	31776724	31776764	2	CA	REN169O18
CM000030.3	5855482	5855548	4	tttc	VGL3008
CM000030.3	1661606	1661659	2	ca	9A5
CM000031.3	9940449	9940518	4	taga	VGL3112
CM000032.3	32603541	32603603	4	gaaa	VGL3235
CM000033.3	25655159	25655214	2	TG	INU005
CM000034.3	35453268	35453359	4	gaaa	VGL3438
CM000034.3	16766606	16766634	2	CA	REN64E19
CM000034.3	11971415	11971465	2	tc	FLJ20511
CM000036.3	19916277	19916320	2	TG	AHTh130
