# Supplementary material for: Is increased mutation driving genetic diversity in dogs within the Chornobyl exclusion zone?
Source: PLoS One. 2024 Dec 27;19(12):e0315244. doi: 10.1371/journal.pone.0315244 (PMC11676578; doi:10.1371/journal.pone.0315244)
Supplement: S2 Table — Each table includes the genotype counts and the count of derived alleles for each individual in a pair, along with each calculated proportion. Replicate 1 and 2 both use the basenji as the ancestor, while the third analysis uses the wolf. Pair indicates the original, randomly designated pairings, while mixed pair indicates the subsequent possible pairings. (XLSX) [file pone.0315244.s003.xlsx]

## Sheet: Sheet1
Replicate 1
	Pair 1		Pair 2		Pair 3		Pair 4		Pair 5		Mixed Pair 1		Mixed Pair 2		Mixed Pair 3		Mixed Pair 4		Mixed Pair 5		Mixed Pair 6		Mixed Pair 7		Mixed Pair 8		Mixed Pair 9		Mixed Pair 10		Mixed Pair 11		Mixed Pair 12		Mixed Pair 13		Mixed Pair 14		Mixed Pair 15		Mixed Pair 16		Mixed Pair 17		Mixed Pair 18		Mixed Pair 19		Mixed Pair 20
Genotype	CC064	NPP008	CC008	NPP011	CC051	NPP051	CC072	NPP046	CC045	NPP040	CC008	NPP008	CC064	NPP011	CC051	NPP008	CC064	NPP051	CC072	NPP008	CC064	NPP046	CC045	NPP008	CC064	NPP040	CC051	NPP011	CC008	NPP051	CC072	NPP011	CC008	NPP046	CC045	NPP011	CC008	NPP040	CC072	NPP051	CC051	NPP046	CC045	NPP051	CC051	NPP040	CC045	NPP046	CC072
1/1:0/0	145926	-	197142	-	122183	-	150473	-	155907	-	242607	-	121903	-	133916	-	142765	-	149004	-	142588	-	157514	-	126976	-	113763	-	251233	-	125113	-	231807	-	137168	-	225899	-	150227	-	129653	-	164462	-	117862	-	159735	-	137748
1/1:0/1	181354	-	291937	-	197589	-	198329	-	222211	-	234592	-	211620	-	183018	-	191514	-	192810	-	184874	-	203092	-	207229	-	217844	-	247806	-	227125	-	246130	-	233775	-	268362	-	203144	-	185140	-	210675	-	212336	-	208418	-	219141
0/1:0/0	838796	-	582180	-	787694	-	822550	-	760866	-	627742	-	791838	-	810802	-	834827	-	814914	-	842980	-	793327	-	802702	-	765846	-	627601	-	761767	-	618702	-	729931	-	592974	-	799160	-	802013	-	777382	-	782070	-	792382	-	774594
0/0:1/1	-	200132	-	143026	-	150990	-	187727	-	152106	-	222944	-	131390	-	181275	-	171928	-	190096	-	190366	-	190899	-	142940	-	123441	-	210302	-	124457	-	212490	-	125804	-	173067	-	165993	-	171620	-	175451	-	136619	-	192230	-
0/1:1/1	-	277840	-	182949	-	256766	-	269165	-	227362	-	205906	-	238070	-	278309	-	258377	-	270942	-	276654	-	263272	-	249742	-	236061	-	185722	-	232250	-	205964	-	223949	-	180630	-	251936	-	274689	-	238585	-	244014	-	258354	-
0/0:0/1	-	627436	-	798951	-	666027	-	647387	-	737090	-	673228	-	762029	-	615315	-	703778	-	625171	-	648790	-	629448	-	732501	-	744872	-	749623	-	750604	-	674584	-	747633	-	774546	-	690011	-	622660	-	691167	-	718102	-	640135	-
Count	1312002	1305540	1268401	1267952	1229649	1224773	1321825	1292006	1294891	1268664	1347548	1325022	1247264	1262879	1261652	1256174	1311871	1306011	1305732	1276305	1313030	1306176	1311447	1274518	1263883	1268123	1211216	1227815	1377873	1355949	1239118	1231768	1328446	1305528	1238042	1223190	1313134	1301310	1302758	1273933	1246459	1240589	1316981	1280654	1230130	1235354	1320270	1282949	1269231
Proportion	0.501234	0.498766	0.500089	0.499911	0.500993	0.499007	0.505704	0.494296	0.505115	0.494885	0.504214	0.495786	0.49689	0.50311	0.501088	0.498912	0.501119	0.498881	0.505698	0.494302	0.501308	0.498692	0.50714	0.49286	0.499163	0.500837	0.496597	0.503403	0.50401	0.49599	0.501487	0.498513	0.50435	0.49565	0.503017	0.496983	0.502261	0.497739	0.505593	0.494407	0.50118	0.49882	0.506992	0.493008	0.498941	0.501059	0.507168	0.492832	0.503716
Replicate 2
	Pair 1		Pair 2		Pair 3		Pair 4		Pair 5		Mixed Pair 1		Mixed Pair 2		Mixed Pair 3		Mixed Pair 4		Mixed Pair 5		Mixed Pair 6		Mixed Pair 7		Mixed Pair 8		Mixed Pair 9		Mixed Pair 10		Mixed Pair 11		Mixed Pair 12		Mixed Pair 13		Mixed Pair 14		Mixed Pair 15		Mixed Pair 16		Mixed Pair 17		Mixed Pair 18		Mixed Pair 19		Mixed Pair 20
Genotype	CC980	NPP017	CC014	NPP055	CC997	NPP002	CC022	NPP037	CC060	NPP946	CC014	NPP017	CC980	NPP055	CC997	NPP017	CC980	NPP002	CC022	NPP017	CC980	NPP037	CC060	NPP017	CC980	NPP946	CC997	NPP055	CC014	NPP002	CC022	NPP055	CC014	NPP037	CC060	NPP055	CC014	NPP946	CC022	NPP002	CC997	NPP037	CC060	NPP002	CC997	NPP946	CC060	NPP037	CC022
1/1:0/0	104428	-	117592	-	91260	-	111515	-	85501	-	114554	-	107682	-	69173	-	111843	-	112776	-	100578	-	111408	-	105016	-	107439	-	122212	-	113210	-	114826	-	108338	-	113705	-	124487	-	105532	-	126656	-	106676	-	111084	-	109328
1/1:0/1	183503	-	174272	-	174047	-	182052	-	191802	-	183895	-	174514	-	195145	-	163003	-	189765	-	174364	-	195545	-	181035	-	182020	-	166666	-	175975	-	177534	-	178715	-	183160	-	165829	-	183973	-	173240	-	194167	-	187336	-	184464
0/1:0/0	705933	-	735757	-	667846	-	712327	-	626035	-	728260	-	709295	-	600917	-	727549	-	713295	-	696111	-	682184	-	700070	-	676556	-	750973	-	714053	-	732891	-	674916	-	727375	-	738574	-	684876	-	709509	-	689240	-	678998	-	709225
0/0:1/1	-	130361	-	150744	-	105167	-	138371	-	88573	-	142636	-	139577	-	80405	-	137949	-	136767	-	130108	-	131947	-	121450	-	126862	-	149528	-	141474	-	148846	-	132205	-	129679	-	145080	-	127880	-	143758	-	112117	-	130282	-
0/1:1/1	-	228673	-	228781	-	235807	-	232102	-	212904	-	218133	-	239063	-	227638	-	239942	-	222785	-	235832	-	215679	-	219205	-	231663	-	233612	-	230063	-	225729	-	220862	-	213007	-	234189	-	225245	-	228753	-	215952	-	228706	-
0/0:0/1	-	619968	-	619248	-	514792	-	591356	-	581603	-	632902	-	601287	-	528431	-	563518	-	620269	-	581469	-	621790	-	622099	-	579798	-	578488	-	600673	-	606515	-	595113	-	642620	-	571053	-	576194	-	574659	-	621040	-	594865	-
Count	1098292	1109363	1145213	1149517	1024413	960933	1117409	1100200	988839	971653	1141263	1136307	1099173	1119504	934408	916879	1114238	1079358	1128612	1116588	1071631	1077517	1100545	1101363	1091137	1084204	1073454	1065185	1162063	1111156	1116448	1113684	1140077	1129936	1070307	1080385	1137945	1114985	1153377	1095402	1079913	1057199	1136061	1090928	1096759	1061226	1088502	1084135	1112345
Proportion	0.497493	0.502507	0.499062	0.500938	0.515987	0.484013	0.50388	0.49612	0.504383	0.495617	0.501088	0.498912	0.495418	0.504582	0.504734	0.495266	0.50795	0.49205	0.502678	0.497322	0.498631	0.501369	0.499814	0.500186	0.501594	0.498406	0.501933	0.498067	0.511197	0.488803	0.50062	0.49938	0.502234	0.497766	0.497657	0.502343	0.505096	0.494904	0.51289	0.48711	0.505314	0.494686	0.510133	0.489867	0.508233	0.491767	0.501005	0.498995	0.506841
Wolf Ancestor
	Pair 1		Pair 2		Pair 3		Pair 4		Pair 5		Mixed Pair 1		Mixed Pair 2		Mixed Pair 3		Mixed Pair 4		Mixed Pair 5		Mixed Pair 6		Mixed Pair 7		Mixed Pair 8		Mixed Pair 9		Mixed Pair 10		Mixed Pair 11		Mixed Pair 12		Mixed Pair 13		Mixed Pair 14		Mixed Pair 15		Mixed Pair 16		Mixed Pair 17		Mixed Pair 18		Mixed Pair 19		Mixed Pair 20
Genotype	CC064	NPP008	CC008	NPP011	CC051	NPP051	CC072	NPP046	CC045	NPP040	CC008	NPP008	CC064	NPP011	CC051	NPP008	CC064	NPP051	CC072	NPP008	CC064	NPP046	CC045	NPP008	CC064	NPP040	CC051	NPP011	CC008	NPP051	CC072	NPP011	CC008	NPP046	CC045	NPP011	CC008	NPP040	CC072	NPP051	CC051	NPP046	CC045	NPP051	CC051	NPP040	CC045	NPP046	CC072
1/1:0/0	58013	-	89534	-	50055	-	58900	-	64232	-	107637	-	52105	-	54356	-	57467	-	59445	-	58189	-	63965	-	52102	-	49047	-	110575	-	49887	-	102778	-	56243	-	104239	-	58170	-	52735	-	67788	-	47941	-	64639	-	54645
1/1:0/1	60755	-	102796	-	67030	-	67419	-	71664	-	81472	-	71162	-	62285	-	63790	-	64124	-	62317	-	68892	-	67540	-	73144	-	85079	-	76001	-	86961	-	78249	-	88676	-	66998	-	64219	-	69423	-	69776	-	71910	-	70645
0/1:0/0	438817	-	308158	-	407501	-	424688	-	400173	-	320769	-	421325	-	419389	-	434542	-	417491	-	442578	-	406279	-	423922	-	405457	-	326291	-	404062	-	317611	-	384044	-	308683	-	416183	-	414903	-	399490	-	411153	-	406224	-	407739
0/0:1/1	-	90727	-	59848	-	68387	-	85322	-	67570	-	98910	-	56054	-	80994	-	78146	-	87485	-	87455	-	87010	-	63011	-	52066	-	91172	-	52863	-	95648	-	52713	-	74929	-	73933	-	76945	-	78055	-	58975	-	85661	-
0/1:1/1	-	92672	-	62601	-	89825	-	92587	-	78446	-	72171	-	79991	-	97243	-	87273	-	92354	-	93002	-	91333	-	85896	-	79868	-	65985	-	77442	-	71383	-	75412	-	64592	-	87036	-	96925	-	84173	-	84972	-	91694	-
0/0:0/1	-	335571	-	407953	-	353134	-	344213	-	391821	-	351911	-	394538	-	327901	-	372146	-	333263	-	344915	-	336167	-	384534	-	385282	-	396924	-	392592	-	349291	-	388201	-	402461	-	373047	-	327978	-	370971	-	377322	-	340270	-
Count	615598	609697	590022	590250	574641	579733	609907	607444	600301	605407	617515	621902	596697	586637	590386	587132	613266	615711	600505	600587	621273	612827	603101	601520	595666	596452	576695	569282	632520	645253	579837	575760	610128	611970	574779	569039	605837	616911	599521	607949	584592	578793	604489	611254	576811	580244	607412	603286	587674
Proportion	0.502408	0.497592	0.499903	0.500097	0.497794	0.502206	0.501012	0.498988	0.497883	0.502117	0.49823	0.50177	0.504251	0.495749	0.501382	0.498618	0.499005	0.500995	0.499966	0.500034	0.503422	0.496578	0.500656	0.499344	0.49967	0.50033	0.503234	0.496766	0.495018	0.504982	0.501764	0.498236	0.499246	0.500754	0.502509	0.497491	0.495472	0.504528	0.49651	0.50349	0.502492	0.497508	0.497218	0.502782	0.498516	0.501484	0.501704	0.498296	0.497137
[truncated: 1 more columns]
